# Supplementary material for: Biomaterial-Mediated Protein Expression Induced by Peptide-mRNA Nanoparticles Embedded in Lyophilized Collagen Scaffolds
Source: Pharmaceutics. 2022 Aug 2;14(8):1619. doi: 10.3390/pharmaceutics14081619 (PMC9414905; doi:10.3390/pharmaceutics14081619)
Supplement: Supplementary file 1 [file pharmaceutics-14-01619-s001.zip]

Archive with 1 entries (1 files):
- pharmaceutics-1825698-supplementary.pdf
